# Supplementary material for: Culture harder: use more specimen to increase methicillin-resistant Staphylococcus aureus culture yield relative to PCR
Source: Access Microbiol. 2025 Jun 3;7(6):000918.v4. doi: 10.1099/acmi.0.000918.v4 (PMC12134384; doi:10.1099/acmi.0.000918.v4)
Supplement: Uncited Fig. S1. [file acmi-7-00918-s001.xlsx]

## Sheet: Sheet1
		Result (mauve or no mauve?)		(if culture pos at 24 hr, but molecular result is negative, sub to BAP, ID colonies by MALDI, fox disk if SA)
	LRT Cx +/- 7 days	10 uL	650 uL	Aries Results		10uL culture	650uL culture	PCR
	Example	no mauve	mauve seen etc	-
Study #					study #
1	no	no mauve	no mauve	ARIES result: MRSA not detected	1	neg	neg	neg
2	no	no mauve	no mauve	ARIES result: MRSA not detected	2	neg	neg	neg
3	MRSA (+4)	mauve seen	mauve seen	ARIES result: MRSA detected	3	pos	pos	pos
4	negative	no mauve	no mauve	ARIES result: MRSA not detected	4	neg	neg	neg
5	no	no mauve	no mauve	ARIES result: MRSA not detected	5	neg	neg	neg
6	no	no mauve	no mauve	ARIES result: MRSA not detected	6	neg	neg	neg
7	no	no mauve	no mauve	ARIES result: MRSA not detected	7	neg	neg	neg
8	no	no mauve	no mauve	ARIES result: MRSA not detected	8	neg	neg	neg
9	negative	no mauve	no mauve	ARIES result: MRSA not detected	9	neg	neg	neg
10	negative	no mauve	no mauve	ARIES result: MRSA not detected	10	neg	neg	neg
11	no	mauve (3 colonies)	mauve (>40 colonies)	ARIES result: MRSA detected	11	pos	pos	pos
12	negative	no mauve	no mauve	ARIES result: MRSA not detected	12	neg	neg	neg
13	no	no mauve	no mauve	ARIES result: MRSA detected	13	neg	neg	pos
14	negative (-1)	no mauve	no mauve	ARIES result: MRSA not detected	14	neg	neg	neg
15	no	no mauve	no mauve	ARIES result: MRSA not detected	15	neg	neg	neg
16	no	no mauve	no mauve	ARIES result: MRSA not detected	16	neg	neg	neg
17	no	no mauve	no mauve	ARIES result: MRSA not detected	17	neg	neg	neg
18	no	no mauve	no mauve	ARIES result: MRSA not detected	18	neg	neg	neg
19	no	no mauve	no mauve	ARIES result: MRSA not detected	19	neg	neg	neg
20	no (MRSA neck tissue)	no mauve	mauve seen (5 colonies	ARIES result: MRSA detected	20	neg	pos	pos
21	no	no mauve	no mauve	ARIES result: MRSA not detected	21	neg	neg	neg
22	no	no mauve	no mauve	ARIES result: MRSA not detected	22	neg	neg	neg
23	no	no mauve	no mauve	ARIES result: MRSA not detected	23	neg	neg	neg
24	no	no mauve	no mauve	ARIES result: MRSA not detected	24	neg	neg	neg
25	no	no mauve	no mauve	ARIES result: MRSA not detected	25	neg	neg	neg
26	no	no mauve	no mauve	ARIES result: MRSA not detected	26	neg	neg	neg
27	no	mauve seen	mauve seen	ARIES result: MRSA detected	27	pos	pos	pos
28	no	no mauve	no mauve	ARIES result: MRSA not detected	28	neg	neg	neg
29	no	no mauve	no mauve	ARIES result: MRSA not detected	29	neg	neg	neg
30	no	no mauve	no mauve	ARIES result: MRSA detected	30	neg	neg	pos
31	negative (+0)	no mauve	no mauve	ARIES result: MRSA not detected	31	neg	neg	neg
32	no	no mauve	no mauve	ARIES result: MRSA not detected	32	neg	neg	neg
33	no	no mauve	no mauve	ARIES result: MRSA not detected	33	neg	neg	neg
34	no (heavy MRSA, leg wound)	mauve seen	mauve seen	ARIES result: MRSA detected	34	pos	pos	pos
35	MRSA (-1)	mauve seen	mauve seen	ARIES result: MRSA detected	35	pos	pos	pos
36	no	mauve seen	mauve seen	ARIES result: MRSA detected	36	pos	pos	pos
37	no	mauve seen	mauve seen	ARIES result: MRSA detected	37	pos	pos	pos
38	no	no mauve	no mauve	ARIES result: MRSA not detected	38	neg	neg	neg
39	negative (+0)	no mauve	no mauve	ARIES result: MRSA not detected	39	neg	neg	neg
40	no	no mauve	no mauve	ARIES result: MRSA not detected	40	neg	neg	neg
41	no	no mauve	no mauve	ARIES result: MRSA not detected	41	neg	neg	neg
42	rejected, GS (+0)	no mauve	no mauve	ARIES result: MRSA not detected	42	neg	neg	neg
43	no	no mauve	no mauve	ARIES result: MRSA not detected	43	neg	neg	neg
44	negative (+0)	no mauve	no mauve	ARIES result: MRSA not detected	44	neg	neg	neg
45	negative (+0)	no mauve	no mauve	ARIES result: MRSA not detected	45	neg	neg	neg
46	no	no mauve	no mauve	ARIES result: MRSA not detected	46	neg	neg	neg
47	negative (+0)	no mauve	no mauve	ARIES result: MRSA not detected	47	neg	neg	neg
48	no	no mauve	no mauve	ARIES result: MRSA not detected	48	neg	neg	neg
49	no	no mauve	no mauve	ARIES result: MRSA not detected	49	neg	neg	neg
50	no	no mauve	no mauve	ARIES result: MRSA not detected	50	neg	neg	neg
51	no	no mauve	no mauve	ARIES result: MRSA not detected	51	neg	neg	neg
52	no	no mauve	no mauve	ARIES result: MRSA not detected	52	neg	neg	neg
53	negative (-1)	no mauve	no mauve	ARIES result: MRSA not detected	53	neg	neg	neg
54	negative (+2)	no mauve	mauve seen	ARIES result: MRSA detected	54	neg	pos	pos
55	no	no mauve	no mauve	ARIES result: MRSA not detected	55	neg	neg	neg
56	no	no mauve	no mauve	ARIES result: MRSA not detected	56	neg	neg	neg
57	no	no mauve	no mauve	ARIES result: MRSA not detected	57	neg	neg	neg
58	no	no mauve	no mauve	ARIES result: MRSA not detected	58	neg	neg	neg
59	no	no mauve	muave (1 colony)	ARIES result: MRSA detected	59	neg	pos	pos
60	no	no mauve	no mauve	ARIES result: MRSA not detected	60	neg	neg	neg
61	no	no mauve	no mauve	ARIES result: MRSA not detected	61	neg	neg	neg
62	negative (-1, +2)	no mauve	no mauve	ARIES result: MRSA not detected	62	neg	neg	neg
63	no	no mauve	no mauve	ARIES result: MRSA not detected	63	neg	neg	neg
64	no	no mauve	no mauve	ARIES result: MRSA not detected	64	neg	neg	neg
65	no	no mauve	no mauve	ARIES result: MRSA not detected	65	neg	neg	neg
66	no	no mauve	no mauve	ARIES result: MRSA detected	66	neg	neg	pos
67	negative (+0)	no mauve	no mauve	ARIES result: MRSA not detected	67	neg	neg	neg
68	no	no mauve	no mauve	ARIES result: MRSA not detected	68	neg	neg	neg
69	no	no mauve	no mauve	ARIES result: MRSA not detected	69	neg	neg	neg
70	no	no mauve	no mauve	ARIES result: MRSA not detected	70	neg	neg	neg
71	no	no mauve	no mauve	ARIES result: MRSA not detected	71	neg	neg	neg
72	no	no mauve	no mauve	ARIES result: MRSA not detected	72	neg	neg	neg
73	negative (-6)	no mauve	no mauve	ARIES result: MRSA not detected	73	neg	neg	neg
74	no	no mauve	mauve(2 colonies)	ARIES result: MRSA detected	74	neg	pos	pos
75	no	no mauve	no mauve	ARIES result: MRSA not detected	75	neg	neg	neg
76	no	no mauve	no mauve	ARIES result: MRSA not detected	76	neg	neg	neg
77	no	no mauve	no mauve	ARIES result: MRSA not detected	77	neg	neg	neg
78	no	no mauve	no mauve	ARIES result: MRSA not detected	78	neg	neg	neg
79	no	no mauve	no mauve	ARIES result: MRSA not detected	79	neg	neg	neg
80	no	no mauve	no mauve	ARIES result: MRSA not detected	80	neg	neg	neg
81	no	no mauve	no mauve	ARIES result: MRSA not detected	81	neg	neg	neg
82	no, BCx MRSA x5	no mauve	no mauve	ARIES result: MRSA detected	82	neg	neg	pos
83	no	no mauve	no mauve	ARIES result: MRSA detected	83	neg	neg	pos
84	no	no mauve	no mauve	ARIES result: MRSA not detected	84	neg	neg	neg
85	no	no mauve	no mauve	ARIES result: MRSA not detected	85	neg	neg	neg
86	no	no mauve	no mauve	ARIES result: MRSA not detected	86	neg	neg	neg
87	no	no mauve	no mauve	ARIES result: MRSA not detected	87	neg	neg	neg
88	negative (+4)	no mauve	no mauve	ARIES result: MRSA not detected	88	neg	neg	neg
89	negative (+5)	no mauve	no mauve	ARIES result: MRSA not detected	89	neg	neg	neg
90	negative (+0)	no mauve	no mauve	ARIES result: MRSA not detected	90	neg	neg	neg
91	MRSA (+0)	mauve	mauve	ARIES result: MRSA detected	91	pos	pos	pos
92	rejected, GS (+0)	no mauve	mauve seen	ARIES result: MRSA detected	92	neg	pos	pos
93	no	no mauve	no mauve	ARIES result: MRSA not detected	93	neg	neg	neg
94	no	no mauve	no mauve	ARIES result: MRSA detected	94	neg	neg	pos
95	no	no mauve	no mauve	ARIES result: MRSA not detected	95	neg	neg	neg
96	no	no mauve	no mauve	ARIES result: MRSA not detected	96	neg	neg	neg
97	no	no mauve	no mauve	ARIES result: MRSA not detected	97	neg	neg	neg
98	no	no mauve	no mauve	ARIES result: MRSA not detected	98	neg	neg	neg
99	no	no mauve	no mauve	ARIES result: MRSA not detected	99	neg	neg	neg
100	negative (+0)	no mauve	no mauve	ARIES result: MRSA not detected	100	neg	neg	neg
101	no	no mauve	no mauve	ARIES result: MRSA not detected	101	neg	neg	neg
102	no	no mauve	no mauve	ARIES result: MRSA not detected	102	neg	neg	neg
103	no	mauve seen	mauve seen	ARIES result: MRSA detected	103	pos	pos	pos
104	negative (-1)	no mauve	no mauve	ARIES result: MRSA not detected	104	neg	neg	neg
105	no	no mauve	no mauve	ARIES result: MRSA not detected	105	neg	neg	neg
106	no	no mauve	no mauve	ARIES result: MRSA not detected	106	neg	neg	neg
107	no	no mauve	no mauve	ARIES result: MRSA not detected	107	neg	neg	neg
108	no	no mauve	no mauve	ARIES result: MRSA not detected	108	neg	neg	neg
109	no	no mauve	no mauve	ARIES result: MRSA not detected	109	neg	neg	neg
110	MRSA (+0)	mauve seen	mauve seen	ARIES result: MRSA detected	110	pos	pos	pos
111	no	no mauve	no mauve	ARIES result: MRSA not detected	111	neg	neg	neg
112	MRSA (+0)	mauve seen	mauve seen	ARIES result: MRSA detected	112	pos	pos	pos
113	no	no mauve	no mauve	ARIES result: MRSA not detected	113	neg	neg	neg
114	no	no mauve	no mauve	ARIES result: MRSA detected	114	neg	neg	pos
115	no	no mauve	no mauve	ARIES result: MRSA not detected	115	neg	neg	neg
116	no (MRSA in urine Cx)	no mauve	no mauve	ARIES result: MRSA detected	116	neg	neg	pos
117	no	no mauve	no mauve	ARIES result: MRSA detected	117	neg	neg	pos
118	negative (-1)	no mauve	no mauve	ARIES result: MRSA detected	118	neg	neg	pos
119	MRSA (+0)	mauve seen	mauve seen	ARIES result: MRSA detected	119	pos	pos	pos
120	negative (+0)	no mauve	no mauve	ARIES result: MRSA not detected	120	neg	neg	neg
121	MRSA (+0), sputum and 2x BAL	mauve seen	mauve seen	ARIES result: MRSA detected	121	pos	pos	pos
122	no	no mauve	no mauve	ARIES result: MRSA not detected	122	neg	neg	neg
123	no	no mauve	no mauve	ARIES result: MRSA not detected	123	neg	neg	neg
124	no	no mauve	no mauve	ARIES result: MRSA not detected	124	neg	neg	neg
125	no	no mauve	no mauve	ARIES result: MRSA not detected	125	neg	neg	neg
126	no	no mauve	no mauve	ARIES result: MRSA detected	126	neg	neg	pos
127	no	mauve seen	mauve seen	ARIES result: MRSA detected	127	pos	pos	pos
128	negative (+0)	no mauve	no mauve	ARIES result: MRSA detected	128	neg	neg	pos
129	no	mauve seen	mauve seen	ARIES result: MRSA detected	129	pos	pos	pos
130	no	mauve seen	mauve seen	ARIES result: MRSA detected	130	pos	pos	pos
131	no	no mauve	no mauve	ARIES result: MRSA not detected	131	neg	neg	neg
132	no	no mauve	no mauve	ARIES result: MRSA not detected	132	neg	neg	neg
133	no	no mauve	no mauve	ARIES result: MRSA not detected	133	neg	neg	neg
134	no	no mauve	no mauve	ARIES result: MRSA not detected	134	neg	neg	neg
135	no	no mauve	no mauve	ARIES result: MRSA not detected	135	neg	neg	neg
136	no	no mauve	no mauve	ARIES result: MRSA not detected	136	neg	neg	neg
137	negative (+0)	no mauve	no mauve	ARIES result: MRSA not detected	137	neg	neg	neg
138	no	no mauve	no mauve	ARIES result: MRSA not detected	138	neg	neg	neg
139	no	no mauve	no mauve	ARIES result: MRSA not detected	139	neg	neg	neg
140	no	no mauve	no mauve	ARIES result: MRSA not detected	140	neg	neg	neg
141	no	no mauve	no mauve	ARIES result: MRSA not detected	141	neg	neg	neg
142	no	no mauve	no mauve	ARIES result: MRSA not detected	142	neg	neg	neg
143	no	no mauve	no mauve	ARIES result: MRSA not detected	143	neg	neg	neg
144	no	no mauve	no mauve	ARIES result: MRSA not detected	144	neg	neg	neg
145	no	no mauve	no mauve	ARIES result: MRSA not detected	145	neg	neg	neg
146	no	no mauve	no mauve	ARIES result: MRSA not detected	146	neg	neg	neg
147	MRSA (+0)	mauve seen	mauve seen	ARIES result: MRSA detected	147	pos	pos	pos
148	negative (+3)	no mauve	no mauve	ARIES result: MRSA not detected	148	neg	neg	neg
149	no	no mauve	no mauve	ARIES result: MRSA not detected	149	neg	neg	neg
150	no	no mauve	no mauve	ARIES result: MRSA not detected	150	neg	neg	neg
151	no	no mauve	no mauve	ARIES result: MRSA not detected	151	neg	neg	neg
152	no	no mauve	no mauve	ARIES result: MRSA not detected	152	neg	neg	neg
153	no	no mauve	no mauve	ARIES result: MRSA not detected	153	neg	neg	neg
154	no	no mauve	no mauve	ARIES result: MRSA not detected	154	neg	neg	neg
155	no	no mauve	no mauve	ARIES result: MRSA not detected	155	neg	neg	neg
156	no	no mauve	no mauve	ARIES result: MRSA not detected	156	neg	neg	neg
157	negative (+0)	no mauve	mauve	ARIES result: MRSA detected	157	neg	pos	pos
158	no	mauve	mauve	ARIES result: MRSA detected	158	pos	pos	pos
159	negative (BAL, -3)	no mauve	no mauve	ARIES result: MRSA detected	159	neg	neg	pos
160	negative (+0)	no mauve	no mauve	ARIES result: MRSA not detected	160	neg	neg	neg
161	no	no mauve	no mauve	ARIES result: MRSA not detected	161	neg	neg	neg
162	negative (+0)	no mauve	no mauve	ARIES result: MRSA not detected	162	neg	neg	neg
163	no (MRSA hand abscess)	mauve	mauve	ARIES result: MRSA not detected (mecA detected, SCC detected, orfX not detected)	163	pos	pos	neg
164	no	no mauve	no mauve	ARIES result: MRSA not detected	164	neg	neg	neg
165	no	no mauve	no mauve	ARIES result: MRSA not detected	165	neg	neg	neg
166	no	no mauve	no mauve	ARIES result: MRSA not detected	166	neg	neg	neg
167	no	mauve seen	mauve seen	ARIES result: MRSA detected	167	pos	pos	pos
168	no	mauve seen	mauve seen	ARIES result: MRSA detected	168	pos	pos	pos
169	no	mauve seen	mauve seen	ARIES result: MRSA detected	169	pos	pos	pos
170	no	no mauve	no mauve	ARIES result: MRSA not detected	170	neg	neg	neg
171	no	no mauve	no mauve	ARIES result: MRSA not detected	171	neg	neg	neg
172	no (MRSA in hip culture)	no mauve	no mauve	ARIES result: MRSA not detected	172	neg	neg	neg
173	no	no mauve	no mauve	ARIES result: MRSA not detected	173	neg	neg	neg
174	no	no mauve	no mauve	ARIES result: MRSA not detected	174	neg	neg	neg
175	no	no mauve	no mauve	ARIES result: MRSA not detected	175	neg	neg	neg
176	no	no mauve	no mauve	ARIES result: MRSA not detected	176	neg	neg	neg
177	no	no mauve	no mauve	ARIES result: MRSA not detected	177	neg	neg	neg
178	no (Ucx MRSA)	mauve seen	mauve seen	ARIES result: MRSA detected	178	pos	pos	pos
179	no	no mauve	no mauve	ARIES result: MRSA not detected	179	neg	neg	neg
180	no	no mauve	no mauve	ARIES result: MRSA not detected	180	neg	neg	neg
181	no	no mauve	no mauve	ARIES result: MRSA not detected	181	neg	neg	neg
182	no	no mauve	no mauve	ARIES result: MRSA not detected	182	neg	neg	neg
183	negative (+0, -1)	no mauve	no mauve	ARIES result: MRSA not detected	183	neg	neg	neg
184	no	no mauve	no mauve	ARIES result: MRSA not detected	184	neg	neg	neg
185	no	no mauve	no mauve	ARIES result: MRSA not detected	185	neg	neg	neg
186	no	no mauve	no mauve	ARIES result: MRSA not detected	186	neg	neg	neg
187	no	no mauve	no mauve	ARIES result: MRSA not detected	187	neg	neg	neg
188	no	no mauve	no mauve	ARIES result: MRSA not detected	188	neg	neg	neg
189	no	no mauve	no mauve	ARIES result: MRSA not detected	189	neg	neg	neg
190	no	no mauve	no mauve	ARIES result: MRSA not detected	190	neg	neg	neg
191	no	no mauve	no mauve	ARIES result: MRSA not detected	191	neg	neg	neg
192	no	no mauve	no mauve	ARIES result: MRSA not detected	192	neg	neg	neg
193	no	no mauve	no mauve	ARIES result: MRSA detected	193	neg	neg	pos
194	MRSA (+2)	mauve seen	mauve seen	ARIES result: MRSA detected	194	pos	pos	pos
195	no	no mauve	no mauve	ARIES result: MRSA not detected	195	neg	neg	neg
196	no	no mauve	no mauve	ARIES result: MRSA not detected	196	neg	neg	neg
197	no	no mauve	no mauve	ARIES result: MRSA not detected	197	neg	neg	neg
198	no	no mauve	no mauve	ARIES result: MRSA not detected	198	neg	neg	neg
199	no	no mauve	no mauve	ARIES result: MRSA not detected	199	neg	neg	neg
200	no	mauve seen	mauve seen	ARIES result: MRSA detected	200	pos	pos	pos
201	no	mauve seen	mauve seen	ARIES result: MRSA detected	201	pos	pos	pos
202	no	mauve seen	mauve seen	ARIES result: MRSA detected	202	pos	pos	pos
203	no	no mauve	no mauve	ARIES result: MRSA not detected	203	neg	neg	neg
204	no	no mauve	no mauve	ARIES result: MRSA not detected	204	neg	neg	neg
205	no	no mauve	no mauve	ARIES result: MRSA not detected	205	neg	neg	neg
206	no	no mauve	no mauve	ARIES result: MRSA not detected	206	neg	neg	neg
207	no	no mauve	no mauve	ARIES result: MRSA not detected	207	neg	neg	neg
208	no	no mauve	no mauve	ARIES result: MRSA not detected	208	neg	neg	neg
209	no (MRSA 2x tissue Cx, wrist)	mauve seen	mauve seen	ARIES result: MRSA detected	209	pos	pos	pos
210	negative (+0)	mauve seen	mauve seen	ARIES result: MRSA detected	210	pos	pos	pos
211	negative (-1)	mauve seen	mauve seen	ARIES result: MRSA detected	211	pos	pos	pos
212	no	no mauve	no mauve	ARIES result: MRSA not detected	212	neg	neg	neg
213	negative (+0)	no mauve	no mauve	ARIES result: MRSA not detected	213	neg	neg	neg
214	no	no mauve	no mauve	ARIES result: MRSA not detected	214	neg	neg	neg
215	no	no mauve	no mauve	ARIES result: MRSA not detected	215	neg	neg	neg
216	no	no mauve	no mauve	ARIES result: MRSA not detected	216	neg	neg	neg
217	no	no mauve	no mauve	ARIES result: MRSA not detected	217	neg	neg	neg
218	no	no mauve	no mauve	ARIES result: MRSA not detected	218	neg	neg	neg
219	negative (+2, BAL)	no mauve	no mauve	ARIES result: MRSA not detected	219	neg	neg	neg
220	no	no mauve	no mauve	ARIES result: MRSA not detected	220	neg	neg	neg
221	no	no mauve	no mauve	ARIES result: MRSA not detected	221	neg	neg	neg
222	negative (-1, BAL)	no mauve	no mauve	ARIES result: MRSA not detected	222	neg	neg	neg
223	no	no mauve	no mauve	ARIES result: MRSA not detected	223	neg	neg	neg
224	negative (+0)	no mauve	no mauve	ARIES result: MRSA not detected	224	neg	neg	neg
225	no	mauve seen	mauve seen	ARIES result: MRSA detected	225	pos	pos	pos
226	negative (+2)	no mauve	no mauve	ARIES result: MRSA not detected	226	neg	neg	neg
227	negative (+0)	no mauve	no mauve	ARIES result: MRSA not detected	227	neg	neg	neg
228	no	no mauve	no mauve	ARIES result: MRSA not detected	228	neg	neg	neg
229	no	no mauve	no mauve	ARIES result: MRSA not detected	229	neg	neg	neg
230	no	no mauve	no mauve	ARIES result: MRSA not detected	230	neg	neg	neg
231	no	no mauve	no mauve	ARIES result: MRSA not detected	231	neg	neg	neg
232	no	no mauve	no mauve	ARIES result: MRSA not detected	232	neg	neg	neg
233	no	no mauve	no mauve	ARIES result: MRSA not detected	233	neg	neg	neg
234	negative (-1)	no mauve	no mauve	ARIES result: MRSA not detected	234	neg	neg	neg
235	no	no mauve	no mauve	ARIES result: MRSA not detected	235	neg	neg	neg
236	negative (+2)	no mauve	no mauve	ARIES result: MRSA not detected	236	neg	neg	neg
237	no	no mauve	no mauve	ARIES result: MRSA detected	237	neg	neg	pos
238	no	mauve seen	mauve seen	ARIES result: MRSA detected	238	pos	pos	pos
239	no	no mauve	mauve seen ( 1colony)	ARIES result: MRSA not detected (mecA detected, SCC not detected, orfX detected 38.8)	239	neg	pos	neg
240	no	no mauve	no mauve	ARIES result: MRSA not detected	240	neg	neg	neg
241	negative (-1)	no mauve	no mauve	ARIES result: MRSA not detected	241	neg	neg	neg
242	no	no mauve	no mauve	ARIES result: MRSA not detected	242	neg	neg	neg
243	no	no mauve	no mauve	ARIES result: MRSA not detected	243	neg	neg	neg
244	no	no mauve	no mauve	ARIES result: MRSA not detected	244	neg	neg	neg
245	no (MRSA in foot Cx, -5)	no mauve	no mauve	ARIES result: MRSA not detected	245	neg	neg	neg
246	no	mauve seen	mauve seen	ARIES result: MRSA detected	246	pos	pos	pos
247	no	mauve seen	mauve seen	ARIES result: MRSA detected	247	pos	pos	pos
248	no	mauve seen	mauve seen	ARIES result: MRSA detected	248	pos	pos	pos
249	negative (-5, +1 BAL)	no mauve	no mauve	ARIES result: MRSA not detected	249	neg	neg	neg
250	no	no mauve	no mauve	ARIES result: MRSA not detected	250	neg	neg	neg
251	no	no mauve	no mauve	ARIES result: MRSA not detected	251	neg	neg	neg
252	no	no mauve	no mauve	ARIES result: MRSA not detected	252	neg	neg	neg
253	no	no mauve	no mauve	ARIES result: MRSA not detected	253	neg	neg	neg
254	no	no mauve	no mauve	ARIES result: MRSA not detected	254	neg	neg	neg
255	no	no mauve	no mauve	ARIES result: MRSA not detected	255	neg	neg	neg
256	no	no mauve	no mauve	ARIES result: MRSA detected	256	neg	neg	pos
257	no	no mauve	no mauve	ARIES result: MRSA detected	257	neg	neg	pos
258	no	mauve seen	mauve seen	ARIES result: MRSA detected	258	pos	pos	pos
259	no	no mauve	no mauve	ARIES result: MRSA not detected	259	neg	neg	neg
260	no (canceled, GS)	no mauve	no mauve	ARIES result: MRSA not detected	260	neg	neg	neg
261	no	no mauve	no mauve	ARIES result: MRSA not detected	261	neg	neg	neg
262	no	no mauve	no mauve	ARIES result: MRSA not detected	262	neg	neg	neg
263	no	no mauve	no mauve	ARIES result: MRSA not detected	263	neg	neg	neg
264	no	no mauve	no mauve	ARIES result: MRSA not detected	264	neg	neg	neg
265	no	no mauve	no mauve	ARIES result: MRSA not detected	265	neg	neg	neg
266	no	no mauve	no mauve	ARIES result: MRSA not detected	266	neg	neg	neg
267	no	no mauve	no mauve	ARIES result: MRSA not detected	267	neg	neg	neg
268	no	no mauve	no mauve	ARIES result: MRSA not detected	268	neg	neg	neg
269	no	no mauve	no mauve	ARIES result: MRSA not detected	269	neg	neg	neg
270	no	no mauve	no mauve	ARIES result: MRSA not detected	270	neg	neg	neg
271	no	no mauve	no mauve	ARIES result: MRSA not detected	271	neg	neg	neg
272	no	no mauve	no mauve	ARIES result: MRSA not detected	272	neg	neg	neg
273	no	no mauve	no mauve	ARIES result: MRSA not detected	273	neg	neg	neg
274	no (canceled, GS)	no mauve	no mauve	ARIES result: MRSA not detected	274	neg	neg	neg
275	no	no mauve	no mauve	ARIES result: MRSA not detected	275	neg	neg	neg
276	no	no mauve	no mauve	ARIES result: MRSA not detected	276	neg	neg	neg
277	no	no mauve	no mauve	ARIES result: MRSA not detected	277	neg	neg	neg
278	negative (+1)	no mauve	no mauve	ARIES result: MRSA not detected	278	neg	neg	neg
279	no	no mauve	no mauve	ARIES result: MRSA not detected	279	neg	neg	neg
280	no	no mauve	no mauve	ARIES result: MRSA not detected	280	neg	neg	neg
281	negative (+0, +5)	no mauve	no mauve	ARIES result: MRSA not detected	281	neg	neg	neg
282	no	no mauve	no mauve	ARIES result: MRSA not detected	282	neg	neg	neg
283	no	no mauve	no mauve	ARIES result: MRSA not detected	283	neg	neg	neg
284	negative (-1, +0, +2BAL)	no mauve	no mauve	ARIES result: MRSA not detected	284	neg	neg	neg
285	negative (+0)	no mauve	no mauve	ARIES result: MRSA not detected	285	neg	neg	neg
286	no	mauve seen	mauve seen	ARIES result: MRSA detected	286	pos	pos	pos
287	no	mauve seen	mauve seen	ARIES result: MRSA detected	287	pos	pos	pos
288	negative (-3)	no mauve	no mauve	ARIES result: MRSA detected	288	neg	neg	pos
289	negative (-1, +0)	no mauve	no mauve	ARIES result: MRSA not detected	289	neg	neg	neg
290	negative (+0)	no mauve	no mauve	ARIES result: MRSA not detected	290	neg	neg	neg
291	no	no mauve	no mauve	ARIES result: MRSA not detected	291	neg	neg	neg
292	no	no mauve	no mauve	ARIES result: MRSA not detected	292	neg	neg	neg
293	negative (+1)	no mauve	no mauve	ARIES result: MRSA not detected	293	neg	neg	neg
294	no	no mauve	no mauve	ARIES result: MRSA not detected	294	neg	neg	neg
295	negative (+0)	no mauve	no mauve	ARIES result: MRSA not detected	295	neg	neg	neg
296	no	no mauve	no mauve	ARIES result: MRSA not detected	296	neg	neg	neg
297	negative (+3)	no mauve	no mauve	ARIES result: MRSA not detected	297	neg	neg	neg
298	no	no mauve	no mauve	ARIES result: MRSA not detected	298	neg	neg	neg
299	no (canceled, GS)	mauve seen	mauve seen	ARIES result: MRSA detected	299	pos	pos	pos
300	no	no mauve	no mauve	ARIES result: MRSA detected	300	neg	neg	pos
301	no	no mauve	no mauve	ARIES result: MRSA not detected	301	neg	neg	neg
302	negative (+0)	no mauve	no mauve	ARIES result: MRSA not detected	302	neg	neg	neg
303	no	no mauve	no mauve	ARIES result: MRSA not detected	303	neg	neg	neg
304	negative (-3, +0, +2BAL, +6)	no mauve	no mauve	ARIES result: MRSA not detected	304	neg	neg	neg
305	no	no mauve	no mauve	ARIES result: MRSA not detected	305	neg	neg	neg
306	no	no mauve	no mauve	ARIES result: MRSA not detected	306	neg	neg	neg
307	no	no mauve	no mauve	ARIES result: MRSA not detected	307	neg	neg	neg
308	no	no mauve	no mauve	ARIES result: MRSA not detected	308	neg	neg	neg
309	no (previous?)	no mauve	muave seen	ARIES result: MRSA not detected (mecA detected, SCC not detected, orfX not detected)	309	neg	pos	neg
310	negative (-1)	no mauve	no mauve	ARIES result: MRSA not detected	310	neg	neg	neg
311	no	no mauve	no mauve	ARIES result: MRSA not detected	311	neg	neg	neg
312	no	no mauve	no mauve	ARIES result: MRSA not detected	312	neg	neg	neg
313	no	no mauve	no mauve	ARIES result: MRSA not detected	313	neg	neg	neg
314	no	no mauve	no mauve	ARIES result: MRSA not detected	314	neg	neg	neg
315	no	mauve seen	mauve seen	ARIES result: MRSA detected	315	pos	pos	pos
316	no	no mauve	no mauve	ARIES result: MRSA detected	316	neg	neg	pos
317	negative (-4, +2, +4)	no mauve	no mauve	ARIES result: MRSA not detected	317	neg	neg	neg
318	not available	no mauve	no mauve	ARIES result: MRSA not detected	318	neg	neg	neg
319	no	no mauve	no mauve	ARIES result: MRSA not detected	319	neg	neg	neg
320	negative (+2, +5)	no mauve	no mauve	ARIES result: MRSA not detected	320	neg	neg	neg
321	no	no mauve	no mauve	ARIES result: MRSA not detected	321	neg	neg	neg
322	negative (+1)	no mauve	mauve seen	ARIES result: MRSA not detected (mecA detected, SCC not detected, orfX not detected)	322	neg	pos	neg
323	no	no mauve	no mauve	ARIES result: MRSA not detected	323	neg	neg	neg
324	no	mauve seen	mauve seen	ARIES result: MRSA detected	324	pos	pos	pos
325	no	no mauve	no mauve	ARIES result: MRSA not detected	325	neg	neg	neg
326	no	no mauve	no mauve	ARIES result: MRSA not detected	326	neg	neg	neg
327	no	no mauve	no mauve	ARIES result: MRSA not detected	327	neg	neg	neg
328	no	no mauve	no mauve	ARIES result: MRSA not detected	328	neg	neg	neg
329	negative (+1, +4BAL)	no mauve	no mauve	ARIES result: MRSA not detected	329	neg	neg	neg
330	no	no mauve	no mauve	ARIES result: MRSA not detected	330	neg	neg	neg
331	no	no mauve	no mauve	ARIES result: MRSA not detected	331	neg	neg	neg
332	negative (+2)	no mauve	no mauve	ARIES result: MRSA not detected	332	neg	neg	neg
333	no	no mauve	no mauve	ARIES result: MRSA not detected	333	neg	neg	neg
334	no	no mauve	no mauve	ARIES result: MRSA not detected	334	neg	neg	neg
335	no	no mauve	no mauve	ARIES result: MRSA not detected	335	neg	neg	neg
336	no	no mauve	no mauve	ARIES result: MRSA not detected	336	neg	neg	neg
337	no	no mauve	no mauve	ARIES result: MRSA not detected	337	neg	neg	neg
338	no	no mauve	no mauve	ARIES result: MRSA not detected	338	neg	neg	neg
339	no	no mauve	mauve seen	ARIES result: MRSA detected	339	neg	pos	pos
340	no	no mauve	no mauve	ARIES result: MRSA not detected	340	neg	neg	neg
341	negative (+4)	no mauve	no mauve	ARIES result: MRSA not detected	341	neg	neg	neg
342	no	no mauve	no mauve	ARIES result: MRSA not detected	342	neg	neg	neg
343	no	no mauve	no mauve	ARIES result: MRSA not detected	343	neg	neg	neg
344	no	no mauve	no mauve	ARIES result: MRSA not detected	344	neg	neg	neg
345	no	no mauve	no mauve	ARIES result: MRSA not detected	345	neg	neg	neg
346	no	no mauve	no mauve	ARIES result: MRSA not detected	346	neg	neg	neg
347	no	no mauve	no mauve	ARIES result: MRSA not detected	347	neg	neg	neg
348	no	no mauve	no mauve	ARIES result: MRSA not detected	348	neg	neg	neg
349	no	no mauve	no mauve	ARIES result: MRSA not detected	349	neg	neg	neg
350	no (canceled, GS)	no mauve	no mauve	ARIES result: MRSA not detected	350	neg	neg	neg
351	no	no mauve	no mauve	ARIES result: MRSA not detected	351	neg	neg	neg
352	no	no mauve	no mauve	ARIES result: MRSA not detected	352	neg	neg	neg
353	no	no mauve	no mauve	ARIES result: MRSA not detected	353	neg	neg	neg
354	no	no mauve	no mauve	ARIES result: MRSA not detected	354	neg	neg	neg
355	no	mauve seen	mauve seen	ARIES result: MRSA detected	355	pos	pos	pos
356	no	no mauve	no mauve	ARIES result: MRSA not detected	356	neg	neg	neg
357	negative (+3, +7)	no mauve	no mauve	ARIES result: MRSA not detected	357	neg	neg	neg
358	no (MRSA +0, mandible abscess)	mauve seen	mauve seen	ARIES result: MRSA detected	358	pos	pos	pos
359	negative (+2BAL)	no mauve	mauve seen	ARIES result: MRSA not detected (mecA detected, SCC not detected, orfX not detected)	359	neg	pos	neg
360	negative (+0)	no mauve	no mauve	ARIES result: MRSA detected	360	neg	neg	pos
361	no	mauve seen	mauve seen	ARIES result: MRSA detected	361	pos	pos	pos
362	negative (+0)	no mauve	no mauve	ARIES result: MRSA not detected	362	neg	neg	neg
363	no	no mauve	no mauve	ARIES result: MRSA not detected	363	neg	neg	neg
364	no	no mauve	no mauve	ARIES result: MRSA not detected	364	neg	neg	neg
365	no	no mauve	no mauve	ARIES result: MRSA not detected	365	neg	neg	neg
366	no	no mauve	no mauve	ARIES result: MRSA not detected	366	neg	neg	neg
367	no	no mauve	no mauve	ARIES result: MRSA not detected	367	neg	neg	neg
368	no	no mauve	no mauve	ARIES result: MRSA not detected	368	neg	neg	neg
369	no	no mauve	no mauve	ARIES result: MRSA not detected	369	neg	neg	neg
370	no (canceled, GS)	no mauve	no mauve	ARIES result: MRSA not detected	370	neg	neg	neg
371	no	mauve seen	mauve seen	ARIES result: MRSA detected	371	pos	pos	pos
372	no	no mauve	no mauve	ARIES result: MRSA detected	372	neg	neg	pos
373	no	no mauve	no mauve	ARIES result: MRSA not detected	373	neg	neg	neg
374	no	no mauve	no mauve	ARIES result: MRSA not detected	374	neg	neg	neg
375	negative (+0BAL, +4BAL)	no mauve	no mauve	ARIES result: MRSA not detected	375	neg	neg	neg
376	no	no mauve	no mauve	ARIES result: MRSA not detected	376	neg	neg	neg
377	no	no mauve	no mauve	ARIES result: MRSA not detected	377	neg	neg	neg
378	no	no mauve	no mauve	ARIES result: MRSA not detected	378	neg	neg	neg
379	no	no mauve	no mauve	ARIES result: MRSA not detected	379	neg	neg	neg
380	no	no mauve	no mauve	ARIES result: MRSA not detected	380	neg	neg	neg
381	negative (-1)	no mauve	no mauve	ARIES result: MRSA not detected	381	neg	neg	neg
382	negative (+0, +1BAL)	no mauve	no mauve	ARIES result: MRSA not detected	382	neg	neg	neg
383	no	no mauve	no mauve	ARIES result: MRSA not detected	383	neg	neg	neg
384	no	no mauve	no mauve	ARIES result: MRSA not detected	384	neg	neg	neg
385	no	no mauve	no mauve	ARIES result: MRSA not detected	385	neg	neg	neg
386	no	no mauve	no mauve	ARIES result: MRSA not detected	386	neg	neg	neg
387	no	no mauve	no mauve	ARIES result: MRSA not detected	387	neg	neg	neg
388	no	no mauve	no mauve	ARIES result: MRSA detected	388	neg	neg	pos
389	no	no mauve	no mauve	ARIES result: MRSA not detected	389	neg	neg	neg
390	no (rpt patient)	no mauve	no mauve	ARIES result: MRSA not detected	390	neg	neg	neg
391	no	no mauve	no mauve	ARIES result: MRSA not detected	391	neg	neg	neg
392	no	no mauve	no mauve	ARIES result: MRSA not detected	392	neg	neg	neg
393	no	no mauve	no mauve	ARIES result: MRSA not detected	393	neg	neg	neg
394	no	no mauve	no mauve	ARIES result: MRSA not detected	394	neg	neg	neg
395	no	no mauve	no mauve	ARIES result: MRSA not detected	395	neg	neg	neg
396	negative (+1)	no mauve	no mauve	ARIES result: MRSA not detected	396	neg	neg	neg
397	negative (+0)	no mauve	no mauve	ARIES result: MRSA not detected	397	neg	neg	neg
398	no	no mauve	no mauve	ARIES result: MRSA not detected	398	neg	neg	neg
399	no	no mauve	no mauve	ARIES result: MRSA detected	399	neg	neg	pos
400	negative (+2)	no mauve	no mauve	ARIES result: MRSA not detected	400	neg	neg	neg
401	no	no mauve	no mauve	ARIES result: MRSA not detected	401	neg	neg	neg
402	negative (+0)	no mauve	no mauve	ARIES result: MRSA not detected	402	neg	neg	neg
403	no	no mauve	no mauve	ARIES result: MRSA not detected	403	neg	neg	neg
404	no	no mauve	no mauve	ARIES result: MRSA not detected	404	neg	neg	neg
405	no	no mauve	no mauve	ARIES result: MRSA not detected	405	neg	neg	neg
406	no	no mauve	no mauve	ARIES result: MRSA not detected	406	neg	neg	neg
407	no	no mauve	no mauve	ARIES result: MRSA not detected	407	neg	neg	neg
408	no	no mauve	no mauve	ARIES result: MRSA not detected	408	neg	neg	neg
409	negative (+2)	no mauve	no mauve	ARIES result: MRSA not detected	409	neg	neg	neg
410	no	no mauve	no mauve	ARIES result: MRSA not detected	410	neg	neg	neg
411	no	no mauve	no mauve	ARIES result: MRSA not detected	411	neg	neg	neg
412	no	no mauve	no mauve	ARIES result: MRSA not detected	412	neg	neg	neg
413	no	no mauve	no mauve	ARIES result: MRSA not detected	413	neg	neg	neg
414	no	no mauve	no mauve	ARIES result: MRSA not detected	414	neg	neg	neg
415	no	no mauve	no mauve	ARIES result: MRSA not detected	415	neg	neg	neg
416	no	no mauve	no mauve	ARIES result: MRSA not detected	416	neg	neg	neg
417	no	no mauve	no mauve	ARIES result: MRSA not detected	417	neg	neg	neg
418	no	no mauve	no mauve	ARIES result: MRSA not detected	418	neg	neg	neg
419	negative (+0)	no mauve	no mauve	ARIES result: MRSA not detected	419	neg	neg	neg
420	no (canceled, GS), naris tissue culture MRSA +0	mauve seen	mauve seen	ARIES result: MRSA detected	420	pos	pos	pos
421	no	no mauve	no mauve	ARIES result: MRSA detected	421	neg	neg	pos
422	no	no mauve	no mauve	ARIES result: MRSA detected	422	neg	neg	pos
423	negative (+6)	no mauve	no mauve	ARIES result: MRSA not detected	423	neg	neg	neg
424	negative (-1)	no mauve	no mauve	ARIES result: MRSA not detected	424	neg	neg	neg
425	no	no mauve	no mauve	ARIES result: MRSA not detected	425	neg	neg	neg
426	no	no mauve	no mauve	ARIES result: MRSA not detected	426	neg	neg	neg
427	negative (+0)	no mauve	no mauve	ARIES result: MRSA not detected	427	neg	neg	neg
428	no	no mauve	no mauve	ARIES result: MRSA not detected	428	neg	neg	neg
429	no	no mauve	no mauve	ARIES result: MRSA detected	429	neg	neg	pos
430	no	mauve seen	mauve seen	ARIES result: MRSA detected	430	pos	pos	pos
431	no	no mauve	no mauve	ARIES result: MRSA not detected	431	neg	neg	neg
432	no	no mauve	no mauve	ARIES result: MRSA not detected	432	neg	neg	neg
433	no	no mauve	no mauve	ARIES result: MRSA not detected	433	neg	neg	neg
434	no	no mauve	no mauve	ARIES result: MRSA not detected	434	neg	neg	neg
435	no	no mauve	no mauve	ARIES result: MRSA not detected	435	neg	neg	neg
436	no	no mauve	no mauve	ARIES result: MRSA not detected	436	neg	neg	neg
437	no	no mauve	no mauve	ARIES result: MRSA not detected	437	neg	neg	neg
438	no	no mauve	no mauve	ARIES result: MRSA not detected	438	neg	neg	neg
439	no	no mauve	no mauve	ARIES result: MRSA not detected	439	neg	neg	neg
440	no	no mauve	no mauve	ARIES result: MRSA not detected	440	neg	neg	neg
441	no	mauve seen	mauve seen	ARIES result: MRSA detected	441	pos	pos	pos
442	no	mauve seen	mauve seen	ARIES result: MRSA detected	442	pos	pos	pos
443	no	no mauve	no mauve	ARIES result: MRSA not detected	443	neg	neg	neg
444	no	no mauve	no mauve	ARIES result: MRSA not detected	444	neg	neg	neg
445	no	no mauve	no mauve	ARIES result: MRSA not detected	445	neg	neg	neg
446	no	no mauve	no mauve	ARIES result: MRSA not detected	446	neg	neg	neg
447	no	no mauve	no mauve	ARIES result: MRSA not detected	447	neg	neg	neg
448	no	no mauve	no mauve	ARIES result: MRSA not detected	448	neg	neg	neg
449	no	no mauve	no mauve	ARIES result: MRSA not detected	449	neg	neg	neg
450	no	no mauve	no mauve	ARIES result: MRSA not detected	450	neg	neg	neg
451	no	no mauve	no mauve	ARIES result: MRSA not detected	451	neg	neg	neg
452	MRSA (-1)	no mauve	no mauve	ARIES result: MRSA not detected	452	neg	neg	neg
453	no	no mauve	no mauve	ARIES result: MRSA detected	453	neg	neg	pos
454	no	no mauve	no mauve	ARIES result: MRSA not detected	454	neg	neg	neg
455	no	no mauve	no mauve	ARIES result: MRSA not detected	455	neg	neg	neg
456	no	no mauve	no mauve	ARIES result: MRSA not detected	456	neg	neg	neg
457	no	no mauve	no mauve	ARIES result: MRSA not detected	457	neg	neg	neg
458	no	no mauve	no mauve	ARIES result: MRSA not detected	458	neg	neg	neg
459	no	no mauve	no mauve	ARIES result: MRSA not detected	459	neg	neg	neg
460	negative (+1)	no mauve	no mauve	ARIES result: MRSA not detected	460	neg	neg	neg
461	negative (+0)	no mauve	no mauve	ARIES result: MRSA not detected	461	neg	neg	neg
462	negative (+1BAL)	no mauve	no mauve	ARIES result: MRSA not detected	462	neg	neg	neg
463	MRSA (+5)	no mauve	no mauve	ARIES result: MRSA not detected	463	neg	neg	neg
464	no	no mauve	no mauve	ARIES result: MRSA not detected	464	neg	neg	neg
465	no	no mauve	no mauve	ARIES result: MRSA not detected	465	neg	neg	neg
466	no	no mauve	no mauve	ARIES result: MRSA not detected	466	neg	neg	neg
467	negative (-5)	no mauve	no mauve	ARIES result: MRSA not detected	467	neg	neg	neg
468	no	no mauve	no mauve	ARIES result: MRSA not detected	468	neg	neg	neg
469	no	no mauve	no mauve	ARIES result: MRSA not detected	469	neg	neg	neg
470	no (MRSA 2x arm tissue, +0)	no mauve	mauve(1colony)	ARIES result: MRSA detected	470	neg	pos	pos
471	no	no mauve	no mauve	ARIES result: MRSA not detected	471	neg	neg	neg
472	no	no mauve	no mauve	ARIES result: MRSA not detected	472	neg	neg	neg
473	no	no mauve	no mauve	ARIES result: MRSA not detected	473	neg	neg	neg
474	no	no mauve	no mauve	ARIES result: MRSA not detected	474	neg	neg	neg
475	no	no mauve	no mauve	ARIES result: MRSA not detected	475	neg	neg	neg
476	no	no mauve	no mauve	ARIES result: MRSA not detected	476	neg	neg	neg
477	no	no mauve	no mauve	ARIES result: MRSA not detected	477	neg	neg	neg
478	no	no mauve	no mauve	ARIES result: MRSA detected	478	neg	neg	pos
479	no	no mauve	no mauve	ARIES result: MRSA not detected	479	neg	neg	neg
480	no	no mauve	no mauve	ARIES result: MRSA not detected	480	neg	neg	neg
481	no	no mauve	no mauve	ARIES result: MRSA not detected	481	neg	neg	neg
482	no	no mauve	no mauve	ARIES result: MRSA not detected	482	neg	neg	neg
483	no (many BCX MRSA)	no mauve	no mauve	ARIES result: MRSA not detected	483	neg	neg	neg
484	no	no mauve	no mauve	ARIES result: MRSA not detected	484	neg	neg	neg
485	negative (-1)	no mauve	no mauve	ARIES result: MRSA not detected	485	neg	neg	neg
486	no	no mauve	no mauve	ARIES result: MRSA not detected	486	neg	neg	neg
487	no	no mauve	no mauve	ARIES result: MRSA not detected	487	neg	neg	neg
488	negative (+0)	no mauve	no mauve	ARIES result: MRSA not detected	488	neg	neg	neg
489	no	no mauve	no mauve	ARIES result: MRSA not detected	489	neg	neg	neg
490	MRSA 2x BAL +0	no mauve	no mauve	ARIES result: MRSA not detected	490	neg	neg	neg
491	no	no mauve	no mauve	ARIES result: MRSA not detected	491	neg	neg	neg
492	no	no mauve	no mauve	ARIES result: MRSA not detected	492	neg	neg	neg
493	no	no mauve	no mauve	ARIES result: MRSA not detected	493	neg	neg	neg
494	no	no mauve	no mauve	ARIES result: MRSA not detected	494	neg	neg	neg
495	no	no mauve	no mauve	ARIES result: MRSA not detected	495	neg	neg	neg
496	negative (+0)	no mauve	no mauve	ARIES result: MRSA not detected	496	neg	neg	neg
497	no	no mauve	no mauve	ARIES result: MRSA not detected	497	neg	neg	neg
498	no	no mauve	no mauve	ARIES result: MRSA not detected	498	neg	neg	neg
499	no	mauve seen	mauve seen	ARIES result: MRSA detected	499	pos	pos	pos
500	negative (+0)	mauve seen	mauve seen	ARIES result: MRSA detected	500	pos	pos	pos
501	no	no mauve	no mauve	ARIES result: MRSA not detected	501	neg	neg	neg
502	no	no mauve	no mauve	ARIES result: MRSA not detected	502	neg	neg	neg
503	negative (+6)	no mauve	no mauve	ARIES result: MRSA not detected	503	neg	neg	neg
504	no	no mauve	no mauve	ARIES result: MRSA not detected	504	neg	neg	neg
505	no	no mauve	mauve seen	ARIES result: MRSA not detected (mecA detected, SCC detected, orfX not detected)	505	neg	pos	neg
506	no	no mauve	no mauve	ARIES result: MRSA not detected	506	neg	neg	neg
507	no	no mauve	no mauve	ARIES result: MRSA not detected	507	neg	neg	neg

## Sheet: Sheet2
study #	10uL culture	650uL culture	PCR	neg all	pos all	pcr+ only	pcr+650pos	650 cult+ only	both cult only
1	neg	neg	neg	1
2	neg	neg	neg	1
3	pos	pos	pos		1
4	neg	neg	neg	1
5	neg	neg	neg	1
6	neg	neg	neg	1
7	neg	neg	neg	1
8	neg	neg	neg	1
9	neg	neg	neg	1
10	neg	neg	neg	1
11	pos	pos	pos		1
12	neg	neg	neg	1
13	neg	neg	pos			1
14	neg	neg	neg	1
15	neg	neg	neg	1
16	neg	neg	neg	1
17	neg	neg	neg	1
18	neg	neg	neg	1
19	neg	neg	neg	1
20	neg	pos	pos				1
21	neg	neg	neg	1
22	neg	neg	neg	1
23	neg	neg	neg	1
24	neg	neg	neg	1
25	neg	neg	neg	1
26	neg	neg	neg	1
27	pos	pos	pos		1
28	neg	neg	neg	1
29	neg	neg	neg	1
30	neg	neg	pos			1
31	neg	neg	neg	1
32	neg	neg	neg	1
33	neg	neg	neg	1
34	pos	pos	pos		1
35	pos	pos	pos		1
36	pos	pos	pos		1
37	pos	pos	pos		1
38	neg	neg	neg	1
39	neg	neg	neg	1
40	neg	neg	neg	1
41	neg	neg	neg	1
42	neg	neg	neg	1
43	neg	neg	neg	1
44	neg	neg	neg	1
45	neg	neg	neg	1
46	neg	neg	neg	1
47	neg	neg	neg	1
48	neg	neg	neg	1
49	neg	neg	neg	1
50	neg	neg	neg	1
51	neg	neg	neg	1
52	neg	neg	neg	1
53	neg	neg	neg	1
54	neg	pos	pos				1
55	neg	neg	neg	1
56	neg	neg	neg	1
57	neg	neg	neg	1
58	neg	neg	neg	1
59	neg	pos	pos				1
60	neg	neg	neg	1
61	neg	neg	neg	1
62	neg	neg	neg	1
63	neg	neg	neg	1
64	neg	neg	neg	1
65	neg	neg	neg	1
66	neg	neg	pos			1
67	neg	neg	neg	1
68	neg	neg	neg	1
69	neg	neg	neg	1
70	neg	neg	neg	1
71	neg	neg	neg	1
72	neg	neg	neg	1
73	neg	neg	neg	1
74	neg	pos	pos				1
75	neg	neg	neg	1
76	neg	neg	neg	1
77	neg	neg	neg	1
78	neg	neg	neg	1
79	neg	neg	neg	1
80	neg	neg	neg	1
81	neg	neg	neg	1
82	neg	neg	pos			1
83	neg	neg	pos			1
84	neg	neg	neg	1
85	neg	neg	neg	1
86	neg	neg	neg	1
87	neg	neg	neg	1
88	neg	neg	neg	1
89	neg	neg	neg	1
90	neg	neg	neg	1
91	pos	pos	pos		1
92	neg	pos	pos				1
93	neg	neg	neg	1
94	neg	neg	pos			1
95	neg	neg	neg	1
96	neg	neg	neg	1
97	neg	neg	neg	1
98	neg	neg	neg	1
99	neg	neg	neg	1
100	neg	neg	neg	1
101	neg	neg	neg	1
102	neg	neg	neg	1
103	pos	pos	pos		1
104	neg	neg	neg	1
105	neg	neg	neg	1
106	neg	neg	neg	1
107	neg	neg	neg	1
108	neg	neg	neg	1
109	neg	neg	neg	1
110	pos	pos	pos		1
111	neg	neg	neg	1
112	pos	pos	pos		1
113	neg	neg	neg	1
114	neg	neg	pos			1
115	neg	neg	neg	1
116	neg	neg	pos			1
117	neg	neg	pos			1
118	neg	neg	pos			1
119	pos	pos	pos		1
120	neg	neg	neg	1
121	pos	pos	pos		1
122	neg	neg	neg	1
123	neg	neg	neg	1
124	neg	neg	neg	1
125	neg	neg	neg	1
126	neg	neg	pos			1
127	pos	pos	pos		1
128	neg	neg	pos			1
129	pos	pos	pos		1
130	pos	pos	pos		1
131	neg	neg	neg	1
132	neg	neg	neg	1
133	neg	neg	neg	1
134	neg	neg	neg	1
135	neg	neg	neg	1
136	neg	neg	neg	1
137	neg	neg	neg	1
138	neg	neg	neg	1
139	neg	neg	neg	1
140	neg	neg	neg	1
141	neg	neg	neg	1
142	neg	neg	neg	1
143	neg	neg	neg	1
144	neg	neg	neg	1
145	neg	neg	neg	1
146	neg	neg	neg	1
147	pos	pos	pos		1
148	neg	neg	neg	1
149	neg	neg	neg	1
150	neg	neg	neg	1
151	neg	neg	neg	1
152	neg	neg	neg	1
153	neg	neg	neg	1
154	neg	neg	neg	1
155	neg	neg	neg	1
156	neg	neg	neg	1
157	neg	pos	pos				1
158	pos	pos	pos		1
159	neg	neg	pos			1
160	neg	neg	neg	1
161	neg	neg	neg	1
162	neg	neg	neg	1
163	pos	pos	neg						1
164	neg	neg	neg	1
165	neg	neg	neg	1
166	neg	neg	neg	1
167	pos	pos	pos		1
168	pos	pos	pos		1
169	pos	pos	pos		1
170	neg	neg	neg	1
171	neg	neg	neg	1
172	neg	neg	neg	1
173	neg	neg	neg	1
174	neg	neg	neg	1
175	neg	neg	neg	1
176	neg	neg	neg	1
177	neg	neg	neg	1
178	pos	pos	pos		1
179	neg	neg	neg	1
180	neg	neg	neg	1
181	neg	neg	neg	1
182	neg	neg	neg	1
183	neg	neg	neg	1
184	neg	neg	neg	1
185	neg	neg	neg	1
186	neg	neg	neg	1
187	neg	neg	neg	1
188	neg	neg	neg	1
189	neg	neg	neg	1
190	neg	neg	neg	1
191	neg	neg	neg	1
192	neg	neg	neg	1
193	neg	neg	pos			1
194	pos	pos	pos		1
195	neg	neg	neg	1
196	neg	neg	neg	1
197	neg	neg	neg	1
198	neg	neg	neg	1
199	neg	neg	neg	1
200	pos	pos	pos		1
201	pos	pos	pos		1
202	pos	pos	pos		1
203	neg	neg	neg	1
204	neg	neg	neg	1
205	neg	neg	neg	1
206	neg	neg	neg	1
207	neg	neg	neg	1
208	neg	neg	neg	1
209	pos	pos	pos		1
210	pos	pos	pos		1
211	pos	pos	pos		1
212	neg	neg	neg	1
213	neg	neg	neg	1
214	neg	neg	neg	1
215	neg	neg	neg	1
216	neg	neg	neg	1
217	neg	neg	neg	1
218	neg	neg	neg	1
219	neg	neg	neg	1
220	neg	neg	neg	1
221	neg	neg	neg	1
222	neg	neg	neg	1
223	neg	neg	neg	1
224	neg	neg	neg	1
225	pos	pos	pos		1
226	neg	neg	neg	1
227	neg	neg	neg	1
228	neg	neg	neg	1
229	neg	neg	neg	1
230	neg	neg	neg	1
231	neg	neg	neg	1
232	neg	neg	neg	1
233	neg	neg	neg	1
234	neg	neg	neg	1
235	neg	neg	neg	1
236	neg	neg	neg	1
237	neg	neg	pos			1
238	pos	pos	pos		1
239	neg	pos	neg					1
240	neg	neg	neg	1
241	neg	neg	neg	1
242	neg	neg	neg	1
243	neg	neg	neg	1
244	neg	neg	neg	1
245	neg	neg	neg	1
246	pos	pos	pos		1
247	pos	pos	pos		1
248	pos	pos	pos		1
249	neg	neg	neg	1
250	neg	neg	neg	1
251	neg	neg	neg	1
252	neg	neg	neg	1
253	neg	neg	neg	1
254	neg	neg	neg	1
255	neg	neg	neg	1
256	neg	neg	pos			1
257	neg	neg	pos			1
258	pos	pos	pos		1
259	neg	neg	neg	1
260	neg	neg	neg	1
261	neg	neg	neg	1
262	neg	neg	neg	1
263	neg	neg	neg	1
264	neg	neg	neg	1
265	neg	neg	neg	1
266	neg	neg	neg	1
267	neg	neg	neg	1
268	neg	neg	neg	1
269	neg	neg	neg	1
270	neg	neg	neg	1
271	neg	neg	neg	1
272	neg	neg	neg	1
273	neg	neg	neg	1
274	neg	neg	neg	1
275	neg	neg	neg	1
276	neg	neg	neg	1
277	neg	neg	neg	1
278	neg	neg	neg	1
279	neg	neg	neg	1
280	neg	neg	neg	1
281	neg	neg	neg	1
282	neg	neg	neg	1
283	neg	neg	neg	1
284	neg	neg	neg	1
285	neg	neg	neg	1
286	pos	pos	pos		1
287	pos	pos	pos		1
288	neg	neg	pos			1
289	neg	neg	neg	1
290	neg	neg	neg	1
291	neg	neg	neg	1
292	neg	neg	neg	1
293	neg	neg	neg	1
294	neg	neg	neg	1
295	neg	neg	neg	1
296	neg	neg	neg	1
297	neg	neg	neg	1
298	neg	neg	neg	1
299	pos	pos	pos		1
300	neg	neg	pos			1
301	neg	neg	neg	1
302	neg	neg	neg	1
303	neg	neg	neg	1
304	neg	neg	neg	1
305	neg	neg	neg	1
306	neg	neg	neg	1
307	neg	neg	neg	1
308	neg	neg	neg	1
309	neg	pos	neg					1
310	neg	neg	neg	1
311	neg	neg	neg	1
312	neg	neg	neg	1
313	neg	neg	neg	1
314	neg	neg	neg	1
315	pos	pos	pos		1
316	neg	neg	pos			1
317	neg	neg	neg	1
318	neg	neg	neg	1
319	neg	neg	neg	1
320	neg	neg	neg	1
321	neg	neg	neg	1
322	neg	pos	neg					1
323	neg	neg	neg	1
324	pos	pos	pos		1
325	neg	neg	neg	1
326	neg	neg	neg	1
327	neg	neg	neg	1
328	neg	neg	neg	1
329	neg	neg	neg	1
330	neg	neg	neg	1
331	neg	neg	neg	1
332	neg	neg	neg	1
333	neg	neg	neg	1
334	neg	neg	neg	1
335	neg	neg	neg	1
336	neg	neg	neg	1
337	neg	neg	neg	1
338	neg	neg	neg	1
339	neg	pos	pos				1
340	neg	neg	neg	1
341	neg	neg	neg	1
342	neg	neg	neg	1
343	neg	neg	neg	1
344	neg	neg	neg	1
345	neg	neg	neg	1
346	neg	neg	neg	1
347	neg	neg	neg	1
348	neg	neg	neg	1
349	neg	neg	neg	1
350	neg	neg	neg	1
351	neg	neg	neg	1
352	neg	neg	neg	1
353	neg	neg	neg	1
354	neg	neg	neg	1
355	pos	pos	pos		1
356	neg	neg	neg	1
357	neg	neg	neg	1
358	pos	pos	pos		1
359	neg	pos	neg					1
360	neg	neg	pos			1
361	pos	pos	pos		1
362	neg	neg	neg	1
363	neg	neg	neg	1
364	neg	neg	neg	1
365	neg	neg	neg	1
366	neg	neg	neg	1
367	neg	neg	neg	1
368	neg	neg	neg	1
369	neg	neg	neg	1
370	neg	neg	neg	1
371	pos	pos	pos		1
372	neg	neg	pos			1
373	neg	neg	neg	1
374	neg	neg	neg	1
375	neg	neg	neg	1
376	neg	neg	neg	1
377	neg	neg	neg	1
378	neg	neg	neg	1
379	neg	neg	neg	1
380	neg	neg	neg	1
381	neg	neg	neg	1
382	neg	neg	neg	1
383	neg	neg	neg	1
384	neg	neg	neg	1
385	neg	neg	neg	1
386	neg	neg	neg	1
387	neg	neg	neg	1
388	neg	neg	pos			1
389	neg	neg	neg	1
390	neg	neg	neg	1
391	neg	neg	neg	1
392	neg	neg	neg	1
393	neg	neg	neg	1
394	neg	neg	neg	1
395	neg	neg	neg	1
396	neg	neg	neg	1
397	neg	neg	neg	1
398	neg	neg	neg	1
399	neg	neg	pos			1
400	neg	neg	neg	1
401	neg	neg	neg	1
402	neg	neg	neg	1
403	neg	neg	neg	1
404	neg	neg	neg	1
405	neg	neg	neg	1
406	neg	neg	neg	1
407	neg	neg	neg	1
408	neg	neg	neg	1
409	neg	neg	neg	1
410	neg	neg	neg	1
411	neg	neg	neg	1
412	neg	neg	neg	1
413	neg	neg	neg	1
414	neg	neg	neg	1
415	neg	neg	neg	1
416	neg	neg	neg	1
417	neg	neg	neg	1
418	neg	neg	neg	1
419	neg	neg	neg	1
420	pos	pos	pos		1
421	neg	neg	pos			1
422	neg	neg	pos			1
423	neg	neg	neg	1
424	neg	neg	neg	1
425	neg	neg	neg	1
426	neg	neg	neg	1
427	neg	neg	neg	1
428	neg	neg	neg	1
429	neg	neg	pos			1
430	pos	pos	pos		1
431	neg	neg	neg	1
432	neg	neg	neg	1
433	neg	neg	neg	1
434	neg	neg	neg	1
435	neg	neg	neg	1
436	neg	neg	neg	1
437	neg	neg	neg	1
438	neg	neg	neg	1
439	neg	neg	neg	1
440	neg	neg	neg	1
441	pos	pos	pos		1
442	pos	pos	pos		1
443	neg	neg	neg	1
444	neg	neg	neg	1
445	neg	neg	neg	1
446	neg	neg	neg	1
447	neg	neg	neg	1
448	neg	neg	neg	1
449	neg	neg	neg	1
450	neg	neg	neg	1
451	neg	neg	neg	1
452	neg	neg	neg	1
453	neg	neg	pos			1
454	neg	neg	neg	1
455	neg	neg	neg	1
456	neg	neg	neg	1
457	neg	neg	neg	1
458	neg	neg	neg	1
459	neg	neg	neg	1
460	neg	neg	neg	1
461	neg	neg	neg	1
462	neg	neg	neg	1
463	neg	neg	neg	1
464	neg	neg	neg	1
465	neg	neg	neg	1
466	neg	neg	neg	1
467	neg	neg	neg	1
468	neg	neg	neg	1
469	neg	neg	neg	1
470	neg	pos	pos				1
471	neg	neg	neg	1
472	neg	neg	neg	1
473	neg	neg	neg	1
474	neg	neg	neg	1
475	neg	neg	neg	1
476	neg	neg	neg	1
477	neg	neg	neg	1
478	neg	neg	pos			1
479	neg	neg	neg	1
480	neg	neg	neg	1
481	neg	neg	neg	1
482	neg	neg	neg	1
483	neg	neg	neg	1
484	neg	neg	neg	1
485	neg	neg	neg	1
486	neg	neg	neg	1
487	neg	neg	neg	1
488	neg	neg	neg	1
489	neg	neg	neg	1
490	neg	neg	neg	1
491	neg	neg	neg	1
492	neg	neg	neg	1
493	neg	neg	neg	1
494	neg	neg	neg	1
495	neg	neg	neg	1
496	neg	neg	neg	1
497	neg	neg	neg	1
498	neg	neg	neg	1
499	pos	pos	pos		1
500	pos	pos	pos		1
501	neg	neg	neg	1
502	neg	neg	neg	1
503	neg	neg	neg	1
504	neg	neg	neg	1
505	neg	pos	neg					1
506	neg	neg	neg	1
507	neg	neg	neg	1
				414	50	29	8	5	1
				93
					Total	93
					PCR	87	0.935484
					10uL C	51	0.548387
					650uL C	64	0.688172

## Sheet: Sheet3
study #	10uL culture	650uL culture	PCR	ID #	PCR only pos	MRSA active agent within past 7 days (yes/no)	Definitive Agent	Probable (y/n; agent)	Possible (y/n; agent)
13	neg	neg	pos	3	1	Yes	Vancomycin				No def Abx	Yes Def Abx
30	neg	neg	pos	6	1	No				PCR only	17	12	0.413793
66	neg	neg	pos	13	1	No				culture pos	24	40	0.625
82	neg	neg	pos	15	1	Yes	Vancomycin, Daptomycin
83	neg	neg	pos	16	1	No
94	neg	neg	pos	19	1	No
114	neg	neg	pos	23	1	No
116	neg	neg	pos	24	1	Yes	Vancomycin		Clindamycin
117	neg	neg	pos	25	1	Yes	Vancomycin
118	neg	neg	pos	26	1	Yes	Vancomycin
126	neg	neg	pos	29	1	No
128	neg	neg	pos	31	1	Yes	Vancomycin
159	neg	neg	pos	37	1	Yes	Vancomycin
193	neg	neg	pos	43	1	Yes	Vancomycin
237	neg	neg	pos	52	1	Yes	Vancomycin		Clindamycin
256	neg	neg	pos	58	1	No
257	neg	neg	pos	59	1	Yes	Vancomycin
288	neg	neg	pos	63	1	Yes	Vancomycin		Levofloxacin
300	neg	neg	pos	65	1	No
316	neg	neg	pos	68	1	No
360	neg	neg	pos	75	1	No
372	neg	neg	pos	78	1	No
388	neg	neg	pos	79	1	No
399	neg	neg	pos	80	1	No
421	neg	neg	pos	82	1	No
422	neg	neg	pos	83	1	No
429	neg	neg	pos	84	1	Yes	Vancomycin
453	neg	neg	pos	88	1	No
478	neg	neg	pos	90	1	No
3	pos	pos	pos	1		No
11	pos	pos	pos	2		Yes	Vancomycin
20	neg	pos	pos	4		Yes	Vancomycin
27	pos	pos	pos	5		Yes	Vancomycin
34	pos	pos	pos	7		Yes	Vancomycin
35	pos	pos	pos	8		Yes	Vancomycin
36	pos	pos	pos	9		No
37	pos	pos	pos	10		No
54	neg	pos	pos	11		No
59	neg	pos	pos	12		Yes	Vancomycin
74	neg	pos	pos	14		Yes	Vancomycin
91	pos	pos	pos	17		Yes	Vancomycin
92	neg	pos	pos	18		No
103	pos	pos	pos	20		Yes	Vancomycin	Doxycycline
110	pos	pos	pos	21		No
112	pos	pos	pos	22		Yes			Levofloxacin
119	pos	pos	pos	27		Yes	Vancomycin
121	pos	pos	pos	28		Yes	Vancomycin
127	pos	pos	pos	30		Yes	Vancomycin
129	pos	pos	pos	32		Yes	Vancomycin
130	pos	pos	pos	33		No
147	pos	pos	pos	34		Yes	Vancomycin
157	neg	pos	pos	35		No
158	pos	pos	pos	36		No
163	pos	pos	neg	38		Yes	Vancomycin
167	pos	pos	pos	39		Yes		SMX/TMP ppx
168	pos	pos	pos	40		No
169	pos	pos	pos	41		No
178	pos	pos	pos	42		Yes	Vancomycin
194	pos	pos	pos	44		Yes	Vancomycin
200	pos	pos	pos	45		No
201	pos	pos	pos	46		Yes	Vancomycin
202	pos	pos	pos	47		Yes	Vancomycin
209	pos	pos	pos	48		Yes	Vancomycin
210	pos	pos	pos	49		No
211	pos	pos	pos	50		Yes	Vancomycin
225	pos	pos	pos	51		Yes	Vancomycin
238	pos	pos	pos	53		Yes	Vancomycin
239	neg	pos	neg	54		Yes	Vancomycin	Doxycycline
246	pos	pos	pos	55		No
247	pos	pos	pos	56		Yes	Vancomycin
248	pos	pos	pos	57		Yes	Vancomycin
258	pos	pos	pos	60		Yes	Vancomycin
286	pos	pos	pos	61		No
287	pos	pos	pos	62		Yes	Vancomycin
299	pos	pos	pos	64		Yes	Vancomycin
309	neg	pos	neg	66		No
315	pos	pos	pos	67		No
322	neg	pos	neg	69		No
324	pos	pos	pos	70		Yes	Vancomycin
339	neg	pos	pos	71		Yes	Vancomycin
355	pos	pos	pos	72		Yes	Vancomycin
358	pos	pos	pos	73		Yes	Vancomycin		Clindamycin
359	neg	pos	neg	74		Yes		SMX/TMP ppx
361	pos	pos	pos	76		Yes	Vancomycin
371	pos	pos	pos	77		No
420	pos	pos	pos	81		Yes	Vancomycin
430	pos	pos	pos	85		Yes			Ciprofloxacin; levofloxacin
441	pos	pos	pos	86		No
442	pos	pos	pos	87		No
470	neg	pos	pos	89		No
499	pos	pos	pos	91		No
500	pos	pos	pos	92		No
505	neg	pos	neg	93		Yes	Vancomycin

## Sheet: Sheet4
	Group	Total	NNN	PPP	PNN	PPN	NPN	NPP	PCR sens%	HVCx	LVCx sens%
										sens%
	All samples tested	507	414	50	29	8	5	1	0.935484	0.688172	0.548387
	No LRT Cx resulted	409	337	38	24	6	3	1	0.944444	0.666667	0.541667
	LRT Cx resulted, no MRSA recovered	86	74	3	5	2	2	-	0.833333	0.583333	0.25
	LRT Cx resulted, MRSA positive	12	3	9	-	-	-	-	1	1	1
